# Supplementary material for: ﻿Molecular data from the holotype of the enigmatic Bornean Black Shrew, Suncusater Medway, 1965 (Soricidae, Crocidurinae), place it in the genus Palawanosorex
Source: Zookeys. 2022 Dec 21;1137:17–31. doi: 10.3897/zookeys.1137.94217 (PMC9836656; doi:10.3897/zookeys.1137.94217)
Supplement: Supplementary material 1 — GenBank Accession numbers for genetic sequences used in this study [file zookeys-1137-017_article-94217__-s001.csv]

Genus	Species	Museum Accession	16s	ATP6	ATP8	COX1	COX2	COX3	CYTB	ND4	ND5	ND6	UCE BioProj TLS
Crocidura	batakorum	KU165320	OP857502	OP846381	OP846392	OP855693	OP846402	OP846414	FJ813968	OP853576	OP853564	OP846371	KBVH00000000
Crocidura	palawanensis	FMNH195991	KR537876	KR537876	KR537876	KR537876	KR537876	KR537876	KR537876	KR537876	KR537876	KR537876
Crocidura	palawanensis	FMNH195224											KBVL00000000
Crocidura	russula		NC_056768	NC_056768	NC_056768	NC_056768	NC_056768	NC_056768	NC_056768	NC_056768	NC_056768	NC_056768
Crocidura	russula	ZFMK 2013.383											KBVM00000000
Crocidura	sibirica		MH349094	MH349094	MH349094	MH349094	MH349094	MH349094	MH349094	MH349094	MH349094	MH349094
Crocidura	sibirica	TTU 111201											KBVN00000000
Crocidura	tansaniana	FMNH149973	OP857503	OP846382	OP846393	OP855694		OP846415	KP062072	OP853577			KBVO00000000
Diplomesodon	pulchellum	MVZ179157	OP857504						MG973433				KBVP00000000
Feroculus	feroculus	WHY 6827	JQ433885						JQ433898
Myosorex	kihaulei	FMNH205242	OP857507	OP846383	OP846394	OP855695	OP846403	OP846416	JQ433902	OP853578	OP853565	OP846372	KBVT00000000
Palawanosorex	ater	LSUMZ40514 (JAN_49)	OP857505			OP855703	OP846411	OP846426	OP846429	OP853574	OP853562
Palawanosorex	ater	LSUMZ40522 (JAN_58)	OP857506	OP846390	OP846400	OP855704	OP846412	OP846425	OP846430	OP853575	OP853563	OP846370
Palawanosorex	ater	MCZ36547	OP857513	OP846387	OP846398	OP855699	OP846407	OP846421		OP853584	OP853570	OP846378
Palawanosorex	ater	LSUMZ40695 (HH1723)							OP846427
Palawanosorex	ater	LSUMZ40511 (JAN_46)							OP846428
Palawanosorex	ater	LSUMZ40696 (JAN_622)							OP846431
Palawanosorex	ater	LSUMZ40697 (JAN_667)							OP846432
Palawanosorex	muscorum	FMNH195234	OP857508			OP855701	OP846409	OP846423	MG973426	OP853579	OP853572	OP846373	KBVU00000000
Palawanosorex	muscorum	FMNH195240	OP857509	OP846384	OP846395	OP855698	OP846406	OP846420	MG973430	OP853580	OP853566	OP846374	KBVV00000000
Palawanosorex	muscorum	FMNH195243							MG973428
Palawanosorex	muscorum	FMNH195997							MG973429
Palawanosorex	muscorum	FMNH195241							MG973427				KBVW00000000
Ruwenzorisorex	suncoides	FMNH148939	OP857510	OP846385	OP846396	OP855696	OP846404	OP846417	MG973431	OP853581	OP853567	OP846375	KBVY00000000
Scutisorex	somereni	FMNH160179	OP857511	OP846391	OP846401	OP855705	OP846413	OP846418	KF110751	OP853582	OP853568	OP846376	KFWY00000000
Solisorex	pearsoni	FMNH108990	OP857512	OP846386	OP846397	OP855697	OP846405	OP846419		OP853583	OP853569	OP846377	KFWX00000000
Suncus	dayi	iso3	DQ630373						DQ630432
Suncus	cf. etruscus	AMNH275574	OP857514	OP846388	OP846399	OP855700	OP846408	OP846422	JN556043	OP853585	OP853571	OP846379	KBWA00000000
Suncus	malayanus	BR03							JF817393
Suncus	murinus	KU164724											KBWB00000000
Suncus	murinus		KJ920198	KJ920198	KJ920198	KJ920198	KJ920198	KJ920198	KJ920198	KJ920198	KJ920198	KJ920198
Sylvisorex	morio	ZFMK20160355	OP857515	OP846389		OP855702	OP846410	OP846424		OP853586	OP853573	OP846380	KBWU00000000
